# Supplementary material for: Diverse ssRNA viruses associated with Karenia brevis harmful algal blooms in southwest Florida
Source: mSphere. 2025 Mar 20;10(4):e01090-24. doi: 10.1128/msphere.01090-24 (PMC12039238; doi:10.1128/msphere.01090-24)
Supplement: Data Set S1 — ANI and AAI. [file msphere.01090-24-s0001.xlsx]

## Sheet: Description
Data Set S1. Pairwise identities of the (A) genome sequence; (B) conserved RdRp protein sequences; and (C) conserved capsid protein sequences of viruses analyzed in this study. Each sequence is labelled by its NCBI accession number, genome/gene/protein definition, and virus name. Identity values ≥90% (A and B) and ≥75% (C) are highlighted in green.

## Sheet: (A) Genome
Pairwise nucleotide sequence identity	Sogarnavirus1_1	Sogarnavirus1_2	Sogarnavirus2_3	Sogarnavirus2_1	Sogarnavirus2_2	Sogarnavirus3	NC_055125.1 Chaetoceros sp. RNA virus 2 genes for putative replication related protein, putative structural protein, complete cds, isolate: Csp02RNAV01	Bacillarnavirus1	NC_018613.1 Rhizosolenia setigera RNA virus 01, complete genome	Marnavirus1	NC_005281.1 Heterosigma akashiwo RNA virus SOG263, complete genome	KX538960.1 Symbiodinium +ssRNA virus TR74740 c13_g1_i1 non-coding RNA gene, partial sequence; and putative RNA-dependent RNA polymerase and putative major capsid protein genes, complete cds	KX787934.1 Symbiodinium +ssRNA virus TR74740 c13_g1_i2 putative major capsid protein gene, complete cds	Riboviria2	Riboviria1_2	Riboviria1_3	Riboviria1_1	NC_007518.1 Heterocapsa circularisquama RNA virus, complete genome
Sogarnavirus1_1	1	0.78	0.63	0.63	0.63	0.6	0.64	0.4	NC_018613.1 Rhizosolenia setigera RNA virus 01, complete genome	0.37	0.37	0.24	0.19	0.23	0.25	0.24	0.24	0.23
Sogarnavirus1_2	0.78	1	0.51	0.5	0.51	0.61	0.52	0.41	NC_018613.1 Rhizosolenia setigera RNA virus 01, complete genome	0.44	0.34	0.4	0.41	0.43	0.31	0.3	0.3	0.38
Sogarnavirus2_3	0.63	0.51	1	0.99	1	0.79	0.91	0.42	NC_018613.1 Rhizosolenia setigera RNA virus 01, complete genome	0.4	0.41	0.25	0.21	0.25	0.27	0.27	0.27	0.25
Sogarnavirus2_1	0.63	0.5	0.99	1	0.99	0.78	0.9	0.41	NC_018613.1 Rhizosolenia setigera RNA virus 01, complete genome	0.39	0.4	0.25	0.2	0.24	0.27	0.27	0.27	0.24
Sogarnavirus2_2	0.63	0.51	1	0.99	1	0.79	0.91	0.42	NC_018613.1 Rhizosolenia setigera RNA virus 01, complete genome	0.4	0.41	0.25	0.21	0.25	0.27	0.27	0.27	0.25
Sogarnavirus3	0.6	0.61	0.79	0.78	0.79	1	0.81	0.48	NC_018613.1 Rhizosolenia setigera RNA virus 01, complete genome	0.46	0.41	0.35	0.3	0.35	0.34	0.32	0.32	0.35
NC_055125.1 Chaetoceros sp. RNA virus 2 genes for putative replication related protein, putative structural protein, complete cds, isolate: Csp02RNAV01	0.64	0.52	0.91	0.9	0.91	0.81	1	0.44	NC_018613.1 Rhizosolenia setigera RNA virus 01, complete genome	0.41	0.42	0.27	0.22	0.26	0.28	0.28	0.28	0.26
Bacillarnavirus1	0.4	0.41	0.42	0.41	0.42	0.48	0.44	1	NC_018613.1 Rhizosolenia setigera RNA virus 01, complete genome	0.39	0.36	0.31	0.27	0.31	0.31	0.31	0.31	0.3
NC_018613.1 Rhizosolenia setigera RNA virus 01, complete genome	0.41	0.43	0.43	0.42	0.43	0.45	0.44	0.73	NC_018613.1 Rhizosolenia setigera RNA virus 01, complete genome	0.38	0.38	0.3	0.27	0.31	0.29	0.29	0.29	0.28
Marnavirus1	0.37	0.44	0.4	0.39	0.4	0.46	0.41	0.39	NC_018613.1 Rhizosolenia setigera RNA virus 01, complete genome	1	0.76	0.38	0.36	0.4	0.33	0.32	0.31	0.38
NC_005281.1 Heterosigma akashiwo RNA virus SOG263, complete genome	0.37	0.34	0.41	0.4	0.41	0.41	0.42	0.36	NC_018613.1 Rhizosolenia setigera RNA virus 01, complete genome	0.76	1	0.29	0.28	0.31	0.3	0.29	0.29	0.31
KX538960.1 Symbiodinium +ssRNA virus TR74740 c13_g1_i1 non-coding RNA gene, partial sequence; and putative RNA-dependent RNA polymerase and putative major capsid protein genes, complete cds	0.24	0.4	0.25	0.25	0.25	0.35	0.27	0.31	NC_018613.1 Rhizosolenia setigera RNA virus 01, complete genome	0.38	0.29	1	0.72	0.59	0.51	0.5	0.49	0.57
KX787934.1 Symbiodinium +ssRNA virus TR74740 c13_g1_i2 putative major capsid protein gene, complete cds	0.19	0.41	0.21	0.2	0.21	0.3	0.22	0.27	NC_018613.1 Rhizosolenia setigera RNA virus 01, complete genome	0.36	0.28	0.72	1	0.64	0.53	0.52	0.52	0.61
Riboviria2	0.23	0.43	0.25	0.24	0.25	0.35	0.26	0.31	NC_018613.1 Rhizosolenia setigera RNA virus 01, complete genome	0.4	0.31	0.59	0.64	1	0.57	0.55	0.55	0.68
Riboviria1_2	0.25	0.31	0.27	0.27	0.27	0.34	0.28	0.31	NC_018613.1 Rhizosolenia setigera RNA virus 01, complete genome	0.33	0.3	0.51	0.53	0.57	1	0.98	0.98	0.56
Riboviria1_3	0.24	0.3	0.27	0.27	0.27	0.32	0.28	0.31	NC_018613.1 Rhizosolenia setigera RNA virus 01, complete genome	0.32	0.29	0.5	0.52	0.55	0.98	1	1	0.55
Riboviria1_1	0.24	0.3	0.27	0.27	0.27	0.32	0.28	0.31	NC_018613.1 Rhizosolenia setigera RNA virus 01, complete genome	0.31	0.29	0.49	0.52	0.55	0.98	1	1	0.55
NC_007518.1 Heterocapsa circularisquama RNA virus, complete genome	0.23	0.38	0.25	0.24	0.25	0.35	0.26	0.3	NC_018613.1 Rhizosolenia setigera RNA virus 01, complete genome	0.38	0.31	0.57	0.61	0.68	0.56	0.55	0.55	1

## Sheet: (B) RdRp
RdRp pairwise amino acid sequence identity	CAA30988.1 virus polyprotein [Potato virus Y]	NP_647481.1 nonstructural polyprotein [Cricket paralysis virus]	NP_620562.1 nonstructural protein precursor, partial [Triatoma virus]	NP_066241.1 replicase polyprotein [Acute bee paralysis virus]	BAA03151.1 polyprotein [Parsnip yellow fleck virus]	ABD38934.1 polyprotein [Tomato torrado virus]	BAA76746.1 polyprotein [Satsuma dwarf virus]	CAF21713.1 polyprotein [Cherry rasp leaf virus]	AIA10370.1 polyprotein [Tobacco ringspot virus]	BAD00183.1 polyprotein [Broad bean wilt virus 1]	AAA66056.1 polyprotein [Rice tungro spherical virus]	CAA25029.1 unnamed protein product [Cowpea mosaic virus]	AAP97137.1 polyprotein [Heterosigma akashiwo RNA virus SOG263]	Marnavirus1	BAE47143.1 polyprotein [Aurantiochytrium single-stranded RNA virus 01]	ABQ50601.1 unknown [Marine RNA virus JP-B]	AGZ83339.2 gp1 [Marine RNA virus SF-2]	AFM44930.2 RNA-dependent RNA polymerase [Marine RNA virus SF-1]	AHA44480.1 polyprotein [Marine RNA virus SF-3]	BAP16719.1 predicted replication-associated protein [Asterionellopsis glacialis RNA virus]	BAG30951.1 replicase polyprotein [Chaetoceros tenuissimus RNA virus 01]	BAE79742.1 polyprotein [Rhizosolenia setigera RNA virus 01]	BAH22517.1 non-structural polyprotein [Chaetoceros socialis forma radians RNA virus 1]	AYD68779.1 non-structural polyprotein [Marine RNA virus BC-4]	AMK49159.1 polyprotein [Marine RNA virus PAL473]	AYD68773.1 non-structural polyprotein [Marine RNA virus BC-1]	AMK49153.1 polyprotein [Marine RNA virus PAL128]	AYD68775.1 non-structural polyprotein, partial [Marine RNA virus BC-2]	AMK49155.1 polyprotein [Marine RNA virus PAL156]	AYD68777.1 non-structural polyprotein [Marine RNA virus BC-3]	ABQ50599.1 unknown [Marine RNA virus JP-A]	BAP99818.1 predicted replication-associated protein [Chaetoceros tenuissimus RNA virus type II]	BAK40203.1 putative replication related protein [Chaetoceros species RNA virus 02]	Sogarnavirus2_2	Sogarnavirus2_1	Sogarnavirus2_3	Sogarnavirus3	Sogarnavirus1_2	Sogarnavirus1_1	Riboviria2	Riboviria1_2	Riboviria1_3	Riboviria1_1	Bacillarnavirus1	AOG17585.1 putative RNA-dependent RNA polymerase [Symbiodinium +ssRNA virus TR74740 c13_g1_i1]	YP_386495.1 polyprotein coding for replicases including RNA-dependent RNA polymerase region [Heterocapsa circularisquama RNA virus 01]
CAA30988.1 virus polyprotein [Potato virus Y]	1	0.28	0.26	0.25	0.27	0.31	0.25	0.27	0.27	0.31	0.28	0.29	0.25	0.22	0.26	0.3	0.31	0.27	0.28	0.31	0.26	0.27	0.25	0.19	0.21	0.25	0.26	0.27	0.26	0.26	0.25	0.24	0.27	0.26	0.26	0.26	0.27	0.28	0.28	0.16	0.2	0.2	0.2	0.25	0.18	0.25
NP_647481.1 nonstructural polyprotein [Cricket paralysis virus]	0.28	1	0.42	0.61	0.45	0.42	0.39	0.37	0.35	0.38	0.42	0.4	0.41	0.39	0.35	0.43	0.42	0.43	0.42	0.43	0.36	0.35	0.37	0.36	0.35	0.38	0.37	0.39	0.37	0.38	0.38	0.39	0.38	0.37	0.37	0.37	0.39	0.39	0.39	0.15	0.19	0.19	0.19	0.36	0.2	0.25
NP_620562.1 nonstructural protein precursor, partial [Triatoma virus]	0.26	0.42	1	0.46	0.33	0.33	0.33	0.31	0.28	0.32	0.32	0.32	0.3	0.31	0.36	0.29	0.34	0.33	0.31	0.29	0.3	0.29	0.26	0.27	0.26	0.27	0.31	0.31	0.31	0.31	0.28	0.28	0.27	0.26	0.26	0.26	0.27	0.28	0.28	0.14	0.2	0.21	0.21	0.28	0.23	0.28
NP_066241.1 replicase polyprotein [Acute bee paralysis virus]	0.25	0.61	0.46	1	0.41	0.36	0.38	0.38	0.33	0.39	0.41	0.38	0.39	0.36	0.36	0.41	0.41	0.41	0.4	0.34	0.33	0.33	0.35	0.32	0.32	0.35	0.31	0.33	0.34	0.33	0.33	0.36	0.32	0.33	0.33	0.33	0.32	0.33	0.33	0.16	0.19	0.2	0.2	0.31	0.24	0.3
BAA03151.1 polyprotein [Parsnip yellow fleck virus]	0.27	0.45	0.33	0.41	1	0.53	0.49	0.48	0.42	0.47	0.57	0.54	0.36	0.37	0.35	0.36	0.41	0.36	0.38	0.38	0.36	0.38	0.37	0.36	0.32	0.32	0.35	0.36	0.36	0.34	0.36	0.36	0.36	0.35	0.35	0.35	0.35	0.34	0.34	0.17	0.19	0.2	0.2	0.37	0.24	0.29
ABD38934.1 polyprotein [Tomato torrado virus]	0.31	0.42	0.33	0.36	0.53	1	0.52	0.53	0.5	0.5	0.53	0.51	0.42	0.42	0.31	0.4	0.4	0.4	0.4	0.43	0.38	0.39	0.37	0.38	0.38	0.35	0.4	0.38	0.41	0.38	0.4	0.41	0.41	0.4	0.4	0.4	0.42	0.39	0.39	0.21	0.25	0.26	0.26	0.39	0.24	0.25
BAA76746.1 polyprotein [Satsuma dwarf virus]	0.25	0.39	0.33	0.38	0.49	0.52	1	0.51	0.41	0.41	0.48	0.45	0.36	0.36	0.36	0.36	0.39	0.35	0.39	0.36	0.37	0.38	0.36	0.35	0.34	0.33	0.32	0.4	0.41	0.37	0.39	0.36	0.39	0.38	0.38	0.38	0.39	0.39	0.39	0.18	0.22	0.23	0.23	0.37	0.24	0.29
CAF21713.1 polyprotein [Cherry rasp leaf virus]	0.27	0.37	0.31	0.38	0.48	0.53	0.51	1	0.44	0.53	0.5	0.54	0.34	0.34	0.29	0.42	0.43	0.41	0.42	0.4	0.34	0.36	0.32	0.33	0.35	0.34	0.34	0.37	0.38	0.36	0.36	0.37	0.36	0.36	0.36	0.36	0.36	0.36	0.36	0.17	0.21	0.23	0.23	0.35	0.23	0.27
AIA10370.1 polyprotein [Tobacco ringspot virus]	0.27	0.35	0.28	0.33	0.42	0.5	0.41	0.44	1	0.53	0.45	0.57	0.37	0.36	0.31	0.42	0.38	0.41	0.36	0.39	0.41	0.42	0.4	0.37	0.36	0.36	0.37	0.41	0.45	0.42	0.43	0.42	0.42	0.42	0.42	0.42	0.42	0.42	0.42	0.16	0.23	0.24	0.24	0.41	0.18	0.21
BAD00183.1 polyprotein [Broad bean wilt virus 1]	0.31	0.38	0.32	0.39	0.47	0.5	0.41	0.53	0.53	1	0.43	0.72	0.35	0.31	0.33	0.4	0.38	0.36	0.37	0.34	0.35	0.4	0.33	0.34	0.39	0.36	0.35	0.36	0.38	0.38	0.38	0.37	0.37	0.38	0.38	0.38	0.37	0.37	0.37	0.16	0.24	0.25	0.25	0.39	0.19	0.29
AAA66056.1 polyprotein [Rice tungro spherical virus]	0.28	0.42	0.32	0.41	0.57	0.53	0.48	0.5	0.45	0.43	1	0.51	0.36	0.37	0.36	0.41	0.4	0.37	0.38	0.42	0.35	0.36	0.35	0.31	0.31	0.34	0.33	0.42	0.4	0.36	0.37	0.39	0.36	0.36	0.36	0.36	0.37	0.38	0.38	0.16	0.23	0.24	0.24	0.35	0.22	0.25
CAA25029.1 unnamed protein product [Cowpea mosaic virus]	0.29	0.4	0.32	0.38	0.54	0.51	0.45	0.54	0.57	0.72	0.51	1	0.36	0.36	0.33	0.43	0.44	0.43	0.4	0.38	0.34	0.37	0.37	0.33	0.35	0.36	0.35	0.36	0.39	0.37	0.37	0.39	0.36	0.35	0.35	0.35	0.36	0.41	0.41	0.19	0.26	0.27	0.27	0.36	0.19	0.29
AAP97137.1 polyprotein [Heterosigma akashiwo RNA virus SOG263]	0.25	0.41	0.3	0.39	0.36	0.42	0.36	0.34	0.37	0.35	0.36	0.36	1	0.86	0.36	0.43	0.37	0.41	0.38	0.39	0.4	0.37	0.38	0.38	0.39	0.42	0.37	0.38	0.41	0.4	0.41	0.42	0.4	0.41	0.41	0.41	0.4	0.37	0.37	0.15	0.21	0.22	0.22	0.36	0.25	0.26
Marnavirus1	0.22	0.39	0.31	0.36	0.37	0.42	0.36	0.34	0.36	0.31	0.37	0.36	0.86	1	0.34	0.4	0.42	0.37	0.38	0.39	0.4	0.36	0.38	0.42	0.41	0.38	0.38	0.42	0.42	0.41	0.42	0.4	0.43	0.42	0.42	0.42	0.43	0.41	0.41	0.14	0.18	0.19	0.19	0.36	0.24	0.26
BAE47143.1 polyprotein [Aurantiochytrium single-stranded RNA virus 01]	0.26	0.35	0.36	0.36	0.35	0.31	0.36	0.29	0.31	0.33	0.36	0.33	0.36	0.34	1	0.39	0.39	0.37	0.42	0.36	0.35	0.34	0.32	0.35	0.34	0.37	0.4	0.38	0.37	0.37	0.35	0.36	0.33	0.34	0.34	0.34	0.32	0.35	0.35	0.19	0.21	0.22	0.22	0.35	0.21	0.28
ABQ50601.1 unknown [Marine RNA virus JP-B]	0.3	0.43	0.29	0.41	0.36	0.4	0.36	0.42	0.42	0.4	0.41	0.43	0.43	0.4	0.39	1	0.65	0.66	0.72	0.63	0.53	0.54	0.5	0.45	0.46	0.47	0.46	0.53	0.52	0.49	0.53	0.51	0.53	0.54	0.54	0.54	0.53	0.51	0.51	0.17	0.25	0.25	0.25	0.54	0.22	0.28
AGZ83339.2 gp1 [Marine RNA virus SF-2]	0.31	0.42	0.34	0.41	0.41	0.4	0.39	0.43	0.38	0.38	0.4	0.44	0.37	0.42	0.39	0.65	1	0.62	0.63	0.59	0.47	0.47	0.45	0.43	0.45	0.42	0.45	0.47	0.47	0.47	0.46	0.42	0.48	0.47	0.47	0.47	0.49	0.48	0.48	0.19	0.23	0.24	0.24	0.47	0.25	0.31
AFM44930.2 RNA-dependent RNA polymerase [Marine RNA virus SF-1]	0.27	0.43	0.33	0.41	0.36	0.4	0.35	0.41	0.41	0.36	0.37	0.43	0.41	0.37	0.37	0.66	0.62	1	0.64	0.61	0.41	0.44	0.42	0.42	0.43	0.47	0.48	0.47	0.49	0.48	0.5	0.47	0.48	0.48	0.48	0.48	0.49	0.5	0.5	0.19	0.24	0.25	0.25	0.45	0.25	0.29
AHA44480.1 polyprotein [Marine RNA virus SF-3]	0.28	0.42	0.31	0.4	0.38	0.4	0.39	0.42	0.36	0.37	0.38	0.4	0.38	0.38	0.42	0.72	0.63	0.64	1	0.59	0.47	0.47	0.44	0.42	0.42	0.41	0.39	0.48	0.47	0.47	0.47	0.47	0.47	0.48	0.48	0.48	0.47	0.47	0.47	0.22	0.24	0.25	0.25	0.47	0.25	0.28
BAP16719.1 predicted replication-associated protein [Asterionellopsis glacialis RNA virus]	0.31	0.43	0.29	0.34	0.38	0.43	0.36	0.4	0.39	0.34	0.42	0.38	0.39	0.39	0.36	0.63	0.59	0.61	0.59	1	0.52	0.49	0.48	0.42	0.45	0.47	0.48	0.56	0.53	0.49	0.53	0.5	0.56	0.56	0.56	0.56	0.57	0.57	0.57	0.22	0.25	0.25	0.25	0.5	0.25	0.33
BAG30951.1 replicase polyprotein [Chaetoceros tenuissimus RNA virus 01]	0.26	0.36	0.3	0.33	0.36	0.38	0.37	0.34	0.41	0.35	0.35	0.34	0.4	0.4	0.35	0.53	0.47	0.41	0.47	0.52	1	0.77	0.73	0.48	0.49	0.54	0.53	0.66	0.69	0.65	0.64	0.59	0.64	0.65	0.65	0.65	0.64	0.64	0.64	0.16	0.19	0.2	0.2	0.77	0.21	0.26
BAE79742.1 polyprotein [Rhizosolenia setigera RNA virus 01]	0.27	0.35	0.29	0.33	0.38	0.39	0.38	0.36	0.42	0.4	0.36	0.37	0.37	0.36	0.34	0.54	0.47	0.44	0.47	0.49	0.77	1	0.77	0.49	0.51	0.55	0.56	0.66	0.67	0.64	0.61	0.58	0.64	0.64	0.64	0.64	0.63	0.64	0.64	0.17	0.19	0.2	0.2	0.96	0.23	0.3
BAH22517.1 non-structural polyprotein [Chaetoceros socialis forma radians RNA virus 1]	0.25	0.37	0.26	0.35	0.37	0.37	0.36	0.32	0.4	0.33	0.35	0.37	0.38	0.38	0.32	0.5	0.45	0.42	0.44	0.48	0.73	0.77	1	0.45	0.47	0.52	0.54	0.64	0.62	0.64	0.58	0.56	0.6	0.59	0.59	0.59	0.59	0.61	0.61	0.18	0.23	0.24	0.24	0.75	0.23	0.28
AYD68779.1 non-structural polyprotein [Marine RNA virus BC-4]	0.19	0.36	0.27	0.32	0.36	0.38	0.35	0.33	0.37	0.34	0.31	0.33	0.38	0.42	0.35	0.45	0.43	0.42	0.42	0.42	0.48	0.49	0.45	1	0.76	0.45	0.48	0.53	0.54	0.5	0.5	0.52	0.51	0.52	0.52	0.52	0.5	0.52	0.52	0.14	0.18	0.19	0.19	0.49	0.23	0.25
AMK49159.1 polyprotein [Marine RNA virus PAL473]	0.21	0.35	0.26	0.32	0.32	0.38	0.34	0.35	0.36	0.39	0.31	0.35	0.39	0.41	0.34	0.46	0.45	0.43	0.42	0.45	0.49	0.51	0.47	0.76	1	0.51	0.53	0.58	0.58	0.53	0.58	0.57	0.59	0.6	0.6	0.6	0.58	0.55	0.55	0.14	0.2	0.21	0.21	0.53	0.25	0.28
AYD68773.1 non-structural polyprotein [Marine RNA virus BC-1]	0.25	0.38	0.27	0.35	0.32	0.35	0.33	0.34	0.36	0.36	0.34	0.36	0.42	0.38	0.37	0.47	0.42	0.47	0.41	0.47	0.54	0.55	0.52	0.45	0.51	1	0.74	0.6	0.63	0.6	0.6	0.59	0.59	0.6	0.6	0.6	0.58	0.59	0.59	0.18	0.21	0.22	0.22	0.53	0.23	0.27
AMK49153.1 polyprotein [Marine RNA virus PAL128]	0.26	0.37	0.31	0.31	0.35	0.4	0.32	0.34	0.37	0.35	0.33	0.35	0.37	0.38	0.4	0.46	0.45	0.48	0.39	0.48	0.53	0.56	0.54	0.48	0.53	0.74	1	0.58	0.59	0.58	0.53	0.54	0.55	0.54	0.54	0.54	0.55	0.54	0.54	0.19	0.2	0.21	0.21	0.57	0.23	0.31
AYD68775.1 non-structural polyprotein, partial [Marine RNA virus BC-2]	0.27	0.39	0.31	0.33	0.36	0.38	0.4	0.37	0.41	0.36	0.42	0.36	0.38	0.42	0.38	0.53	0.47	0.47	0.48	0.56	0.66	0.66	0.64	0.53	0.58	0.6	0.58	1	0.83	0.75	0.71	0.65	0.72	0.72	0.72	0.72	0.71	0.75	0.75	0.13	0.18	0.19	0.19	0.65	0.21	0.3
AMK49155.1 polyprotein [Marine RNA virus PAL156]	0.26	0.37	0.31	0.34	0.36	0.41	0.41	0.38	0.45	0.38	0.4	0.39	0.41	0.42	0.37	0.52	0.47	0.49	0.47	0.53	0.69	0.67	0.62	0.54	0.58	0.63	0.59	0.83	1	0.81	0.74	0.69	0.71	0.72	0.72	0.72	0.7	0.72	0.72	0.15	0.19	0.19	0.19	0.66	0.22	0.26
AYD68777.1 non-structural polyprotein [Marine RNA virus BC-3]	0.26	0.38	0.31	0.33	0.34	0.38	0.37	0.36	0.42	0.38	0.36	0.37	0.4	0.41	0.37	0.49	0.47	0.48	0.47	0.49	0.65	0.64	0.64	0.5	0.53	0.6	0.58	0.75	0.81	1	0.69	0.68	0.7	0.7	0.7	0.7	0.69	0.68	0.68	0.17	0.19	0.2	0.2	0.63	0.22	0.27
ABQ50599.1 unknown [Marine RNA virus JP-A]	0.25	0.38	0.28	0.33	0.36	0.4	0.39	0.36	0.43	0.38	0.37	0.37	0.41	0.42	0.35	0.53	0.46	0.5	0.47	0.53	0.64	0.61	0.58	0.5	0.58	0.6	0.53	0.71	0.74	0.69	1	0.73	0.86	0.87	0.87	0.87	0.86	0.82	0.82	0.14	0.19	0.19	0.19	0.6	0.23	0.25
BAP99818.1 predicted replication-associated protein [Chaetoceros tenuissimus RNA virus type II]	0.24	0.39	0.28	0.36	0.36	0.41	0.36	0.37	0.42	0.37	0.39	0.39	0.42	0.4	0.36	0.51	0.42	0.47	0.47	0.5	0.59	0.58	0.56	0.52	0.57	0.59	0.54	0.65	0.69	0.68	0.73	1	0.74	0.75	0.75	0.75	0.73	0.74	0.74	0.18	0.22	0.23	0.23	0.58	0.24	0.26
BAK40203.1 putative replication related protein [Chaetoceros species RNA virus 02]	0.27	0.38	0.27	0.32	0.36	0.41	0.39	0.36	0.42	0.37	0.36	0.36	0.4	0.43	0.33	0.53	0.48	0.48	0.47	0.56	0.64	0.64	0.6	0.51	0.59	0.59	0.55	0.72	0.71	0.7	0.86	0.74	1	0.99	0.99	0.99	0.97	0.87	0.87	0.14	0.18	0.19	0.19	0.63	0.21	0.25
Sogarnavirus2_2	0.26	0.37	0.26	0.33	0.35	0.4	0.38	0.36	0.42	0.38	0.36	0.35	0.41	0.42	0.34	0.54	0.47	0.48	0.48	0.56	0.65	0.64	0.59	0.52	0.6	0.6	0.54	0.72	0.72	0.7	0.87	0.75	0.99	1	1	1	0.97	0.86	0.86	0.14	0.18	0.19	0.19	0.64	0.21	0.25
Sogarnavirus2_1	0.26	0.37	0.26	0.33	0.35	0.4	0.38	0.36	0.42	0.38	0.36	0.35	0.41	0.42	0.34	0.54	0.47	0.48	0.48	0.56	0.65	0.64	0.59	0.52	0.6	0.6	0.54	0.72	0.72	0.7	0.87	0.75	0.99	1	1	1	0.97	0.86	0.86	0.14	0.18	0.19	0.19	0.64	0.21	0.25
Sogarnavirus2_3	0.26	0.37	0.26	0.33	0.35	0.4	0.38	0.36	0.42	0.38	0.36	0.35	0.41	0.42	0.34	0.54	0.47	0.48	0.48	0.56	0.65	0.64	0.59	0.52	0.6	0.6	0.54	0.72	0.72	0.7	0.87	0.75	0.99	1	1	1	0.97	0.86	0.86	0.14	0.18	0.19	0.19	0.64	0.21	0.25
Sogarnavirus3	0.27	0.39	0.27	0.32	0.35	0.42	0.39	0.36	0.42	0.37	0.37	0.36	0.4	0.43	0.32	0.53	0.49	0.49	0.47	0.57	0.64	0.63	0.59	0.5	0.58	0.58	0.55	0.71	0.7	0.69	0.86	0.73	0.97	0.97	0.97	0.97	1	0.87	0.87	0.14	0.18	0.19	0.19	0.63	0.21	0.25
Sogarnavirus1_2	0.28	0.39	0.28	0.33	0.34	0.39	0.39	0.36	0.42	0.37	0.38	0.41	0.37	0.41	0.35	0.51	0.48	0.5	0.47	0.57	0.64	0.64	0.61	0.52	0.55	0.59	0.54	0.75	0.72	0.68	0.82	0.74	0.87	0.86	0.86	0.86	0.87	1	1	0.15	0.2	0.21	0.21	0.62	0.22	0.26
Sogarnavirus1_1	0.28	0.39	0.28	0.33	0.34	0.39	0.39	0.36	0.42	0.37	0.38	0.41	0.37	0.41	0.35	0.51	0.48	0.5	0.47	0.57	0.64	0.64	0.61	0.52	0.55	0.59	0.54	0.75	0.72	0.68	0.82	0.74	0.87	0.86	0.86	0.86	0.87	1	1	0.15	0.2	0.21	0.21	0.62	0.22	0.26
Riboviria2	0.16	0.15	0.14	0.16	0.17	0.21	0.18	0.17	0.16	0.16	0.16	0.19	0.15	0.14	0.19	0.17	0.19	0.19	0.22	0.22	0.16	0.17	0.18	0.14	0.14	0.18	0.19	0.13	0.15	0.17	0.14	0.18	0.14	0.14	0.14	0.14	0.14	0.15	0.15	1	0.32	0.28	0.28	0.17	0.34	0.17
Riboviria1_2	0.2	0.19	0.2	0.19	0.19	0.25	0.22	0.21	0.23	0.24	0.23	0.26	0.21	0.18	0.21	0.25	0.23	0.24	0.24	0.25	0.19	0.19	0.23	0.18	0.2	0.21	0.2	0.18	0.19	0.19	0.19	0.22	0.18	0.18	0.18	0.18	0.18	0.2	0.2	0.32	1	0.96	0.96	0.2	0.46	0.23
Riboviria1_3	0.2	0.19	0.21	0.2	0.2	0.26	0.23	0.23	0.24	0.25	0.24	0.27	0.22	0.19	0.22	0.25	0.24	0.25	0.25	0.25	0.2	0.2	0.24	0.19	0.21	0.22	0.21	0.19	0.19	0.2	0.19	0.23	0.19	0.19	0.19	0.19	0.19	0.21	0.21	0.28	0.96	1	1	0.21	0.46	0.24
Riboviria1_1	0.2	0.19	0.21	0.2	0.2	0.26	0.23	0.23	0.24	0.25	0.24	0.27	0.22	0.19	0.22	0.25	0.24	0.25	0.25	0.25	0.2	0.2	0.24	0.19	0.21	0.22	0.21	0.19	0.19	0.2	0.19	0.23	0.19	0.19	0.19	0.19	0.19	0.21	0.21	0.28	0.96	1	1	0.21	0.46	0.24
Bacillarnavirus1	0.25	0.36	0.28	0.31	0.37	0.39	0.37	0.35	0.41	0.39	0.35	0.36	0.36	0.36	0.35	0.54	0.47	0.45	0.47	0.5	0.77	0.96	0.75	0.49	0.53	0.53	0.57	0.65	0.66	0.63	0.6	0.58	0.63	0.64	0.64	0.64	0.63	0.62	0.62	0.17	0.2	0.21	0.21	1	0.23	0.3
AOG17585.1 putative RNA-dependent RNA polymerase [Symbiodinium +ssRNA virus TR74740 c13_g1_i1]	0.18	0.2	0.23	0.24	0.24	0.24	0.24	0.23	0.18	0.19	0.22	0.19	0.25	0.24	0.21	0.22	0.25	0.25	0.25	0.25	0.21	0.23	0.23	0.23	0.25	0.23	0.23	0.21	0.22	0.22	0.23	0.24	0.21	0.21	0.21	0.21	0.21	0.22	0.22	0.34	0.46	0.46	0.46	0.23	1	0.22
YP_386495.1 polyprotein coding for replicases including RNA-dependent RNA polymerase region [Heterocapsa circularisquama RNA virus 01]	0.25	0.25	0.28	0.3	0.29	0.25	0.29	0.27	0.21	0.29	0.25	0.29	0.26	0.26	0.28	0.28	0.31	0.29	0.28	0.33	0.26	0.3	0.28	0.25	0.28	0.27	0.31	0.3	0.26	0.27	0.25	0.26	0.25	0.25	0.25	0.25	0.25	0.26	0.26	0.17	0.23	0.24	0.24	0.3	0.22	1

## Sheet: (C) Capsid
Capsid protein pairwise amino acid sequence identity	AAP97137.1 polyprotein [Heterosigma akashiwo RNA virus SOG263]	YP_398835.1 capsid protein precursor [Aurantiochytrium single-stranded RNA virus 01]	ABQ50602.1 unknown [Marine RNA virus JP-B]	AGZ83340.2 gp2 [Marine RNA virus SF-2]	AFM44929.1 structural polyprotein [Marine RNA virus SF-1]	AHA44480.1 polyprotein [Marine RNA virus SF-3]	BAP16720.1 predicted structural protein [Asterionellopsis glacialis RNA virus]	BAG30952.1 structural polyprotein [Chaetoceros tenuissimus RNA virus 01]	BAE79743.1 capsid proteins [Rhizosolenia setigera RNA virus 01]	BAH22518.1 structural polyprotein [Chaetoceros socialis forma radians RNA virus 1]	AYD68780.1 structural polyprotein [Marine RNA virus BC-4]	AMK49160.1 polyprotein [Marine RNA virus PAL473]	AYD68774.1 structural polyprotein, partial [Marine RNA virus BC-1]	AMK49154.1 polyprotein [Marine RNA virus PAL128]	AYD68776.1 structural polyprotein, partial [Marine RNA virus BC-2]	AMK49156.1 polyprotein [Marine RNA virus PAL156]	AYD68778.1 structural polyprotein [Marine RNA virus BC-3]	ABQ50600.1 unknown [Marine RNA virus JP-A]	BAP99819.1 predicted structural protein [Chaetoceros tenuissimus RNA virus type II]	BAK40204.1 putative structural protein [Chaetoceros species RNA virus 02]	ABO41208.2 polyprotein [Triticum mosaic virus]	AAC13692.1 polyprotein [Wheat streak mosaic virus]	CAA97466.1 polyprotein [Sweet potato mild mottle virus]	CAA10637.1 polyprotein [Barley yellow mosaic virus]	AAX87001.1 polyprotein [Blackberry virus Y]	CAA30988.1 virus polyprotein [Potato virus Y]	CAA70983.1 polyprotein [Ryegrass mosaic virus]	AGO59796.1 polyprotein [kunsagivirus A1]	ABV57376.1 polyprotein [aquamavirus A1]	ABB22725.1 polyprotein [avihepatovirus A1]	AGH06056.1 polyprotein [avisivirus A1]	AGV08598.1 polyprotein [potamipivirus A1]	AFN70966.1 polyprotein [Pasivirus A1]	AFP96991.1 polyprotein [limnipivirus A1]	AAB23363.1 polyprotein [parechovirus A1]	AJF23050.1 polyprotein [rabovirus A1]	AAM33242.1 polyprotein [porcine sapelovirus 1]	CAA24461.1 polyprotein [Human poliovirus 1 Mahoney]	CAA65615.1 polyprotein [Equine rhinitis B virus 1]	AAK12418.1 polyprotein [teschovirus A1]	AFS33288.1 polyprotein [hunnivirus A1]	AIY68181.1 polyprotein [torchivirus A1]	AEM05833.1 polyprotein [mosavirus A1]	AAT01772.1 polyprotein [Foot-and-mouth disease virus O]	ACL15185.1 polyprotein [cosavirus A1]	AAA43037.1 polyprotein [cardiovirus A1]	AFK85007.1 polyprotein [mischivirus A1]	ABG23522.1 polyprotein [senecavirus A1]	ADN94255.1 polyprotein [megrivirus A1CP-CPOL]
AAP97137.1 polyprotein [Heterosigma akashiwo RNA virus SOG263]	1	0.6	0.59	0.64	0.63	0.62	0.62	0.64	0.65	0.62	0.62	0.65	0.61	0.62	0.63	0.64	0.63	0.61	0.63	0.6	0.35	0.35	0.35	0.35	0.32	0.33	0.34	0.39	0.38	0.4	0.41	0.37	0.37	0.37	0.35	0.33	0.34	0.34	0.36	0.37	0.36	0.37	0.36	0.36	0.38	0.37	0.38	0.37	0.36
YP_398835.1 capsid protein precursor [Aurantiochytrium single-stranded RNA virus 01]	0.6	1	0.56	0.64	0.63	0.62	0.58	0.6	0.58	0.61	0.56	0.61	0.6	0.59	0.6	0.6	0.6	0.59	0.6	0.56	0.35	0.33	0.32	0.35	0.31	0.33	0.34	0.38	0.37	0.41	0.41	0.37	0.39	0.4	0.35	0.33	0.34	0.34	0.35	0.35	0.35	0.36	0.35	0.35	0.38	0.36	0.36	0.36	0.38
ABQ50602.1 unknown [Marine RNA virus JP-B]	0.59	0.56	1	0.57	0.57	0.57	0.58	0.61	0.6	0.61	0.6	0.6	0.6	0.6	0.61	0.61	0.6	0.59	0.6	0.58	0.34	0.34	0.34	0.36	0.33	0.34	0.34	0.35	0.35	0.37	0.38	0.35	0.34	0.34	0.33	0.32	0.33	0.34	0.34	0.35	0.35	0.37	0.35	0.36	0.36	0.36	0.37	0.37	0.35
AGZ83340.2 gp2 [Marine RNA virus SF-2]	0.64	0.64	0.57	1	0.8	0.79	0.6	0.62	0.61	0.63	0.57	0.63	0.59	0.62	0.62	0.62	0.62	0.6	0.61	0.58	0.33	0.32	0.32	0.35	0.31	0.33	0.33	0.38	0.39	0.41	0.42	0.39	0.38	0.39	0.35	0.32	0.33	0.34	0.35	0.36	0.35	0.37	0.36	0.35	0.38	0.37	0.36	0.35	0.39
AFM44929.1 structural polyprotein [Marine RNA virus SF-1]	0.63	0.63	0.57	0.8	1	0.82	0.6	0.64	0.62	0.63	0.56	0.62	0.58	0.61	0.61	0.6	0.61	0.6	0.61	0.58	0.32	0.31	0.32	0.33	0.3	0.33	0.32	0.37	0.38	0.42	0.42	0.38	0.38	0.39	0.35	0.33	0.34	0.34	0.34	0.36	0.35	0.37	0.35	0.36	0.38	0.36	0.36	0.35	0.38
AHA44480.1 polyprotein [Marine RNA virus SF-3]	0.62	0.62	0.57	0.79	0.82	1	0.6	0.62	0.6	0.62	0.56	0.61	0.58	0.6	0.6	0.6	0.6	0.58	0.6	0.57	0.32	0.31	0.31	0.35	0.3	0.31	0.32	0.37	0.38	0.41	0.42	0.38	0.39	0.38	0.35	0.32	0.34	0.33	0.34	0.35	0.35	0.37	0.36	0.35	0.38	0.36	0.36	0.35	0.38
BAP16720.1 predicted structural protein [Asterionellopsis glacialis RNA virus]	0.62	0.58	0.58	0.6	0.6	0.6	1	0.63	0.64	0.64	0.6	0.64	0.58	0.59	0.64	0.63	0.63	0.61	0.62	0.6	0.34	0.34	0.36	0.35	0.33	0.34	0.35	0.36	0.35	0.37	0.38	0.33	0.34	0.34	0.33	0.32	0.34	0.33	0.34	0.35	0.34	0.36	0.35	0.36	0.37	0.36	0.36	0.35	0.34
BAG30952.1 structural polyprotein [Chaetoceros tenuissimus RNA virus 01]	0.64	0.6	0.61	0.62	0.64	0.62	0.63	1	0.66	0.67	0.61	0.67	0.63	0.61	0.64	0.65	0.64	0.68	0.68	0.65	0.37	0.37	0.38	0.37	0.35	0.36	0.36	0.37	0.36	0.39	0.39	0.35	0.37	0.36	0.35	0.33	0.34	0.34	0.36	0.37	0.36	0.37	0.36	0.36	0.38	0.38	0.36	0.37	0.37
BAE79743.1 capsid proteins [Rhizosolenia setigera RNA virus 01]	0.65	0.58	0.6	0.61	0.62	0.6	0.64	0.66	1	0.67	0.59	0.65	0.6	0.6	0.63	0.63	0.63	0.64	0.63	0.61	0.34	0.34	0.34	0.34	0.33	0.33	0.34	0.39	0.38	0.39	0.4	0.35	0.36	0.36	0.34	0.33	0.33	0.34	0.36	0.37	0.36	0.37	0.37	0.37	0.38	0.38	0.38	0.38	0.38
BAH22518.1 structural polyprotein [Chaetoceros socialis forma radians RNA virus 1]	0.62	0.61	0.61	0.63	0.63	0.62	0.64	0.67	0.67	1	0.59	0.64	0.61	0.61	0.62	0.62	0.62	0.61	0.61	0.59	0.35	0.34	0.36	0.36	0.33	0.34	0.34	0.36	0.36	0.39	0.39	0.36	0.35	0.36	0.33	0.33	0.34	0.34	0.35	0.36	0.35	0.37	0.36	0.36	0.38	0.37	0.37	0.37	0.38
AYD68780.1 structural polyprotein [Marine RNA virus BC-4]	0.62	0.56	0.6	0.57	0.56	0.56	0.6	0.61	0.59	0.59	1	0.62	0.63	0.62	0.62	0.62	0.62	0.61	0.61	0.58	0.35	0.34	0.36	0.37	0.34	0.34	0.35	0.36	0.34	0.36	0.36	0.34	0.35	0.33	0.33	0.34	0.35	0.35	0.35	0.35	0.35	0.35	0.34	0.35	0.36	0.35	0.35	0.35	0.34
AMK49160.1 polyprotein [Marine RNA virus PAL473]	0.65	0.61	0.6	0.63	0.62	0.61	0.64	0.67	0.65	0.64	0.62	1	0.64	0.64	0.66	0.66	0.66	0.65	0.65	0.64	0.35	0.36	0.36	0.37	0.35	0.35	0.36	0.37	0.36	0.38	0.39	0.36	0.36	0.36	0.34	0.34	0.34	0.34	0.36	0.36	0.36	0.37	0.36	0.37	0.38	0.37	0.36	0.37	0.35
AYD68774.1 structural polyprotein, partial [Marine RNA virus BC-1]	0.61	0.6	0.6	0.59	0.58	0.58	0.58	0.63	0.6	0.61	0.63	0.64	1	0.74	0.62	0.64	0.63	0.62	0.62	0.62	0.35	0.34	0.34	0.36	0.34	0.34	0.34	0.36	0.35	0.36	0.36	0.34	0.35	0.34	0.34	0.32	0.32	0.33	0.34	0.34	0.34	0.35	0.34	0.35	0.36	0.35	0.35	0.34	0.33
AMK49154.1 polyprotein [Marine RNA virus PAL128]	0.62	0.59	0.6	0.62	0.61	0.6	0.59	0.61	0.6	0.61	0.62	0.64	0.74	1	0.63	0.64	0.63	0.6	0.59	0.6	0.32	0.33	0.34	0.33	0.32	0.33	0.32	0.37	0.36	0.38	0.38	0.34	0.34	0.35	0.32	0.33	0.33	0.32	0.34	0.34	0.34	0.35	0.34	0.36	0.36	0.35	0.35	0.34	0.34
AYD68776.1 structural polyprotein, partial [Marine RNA virus BC-2]	0.63	0.6	0.61	0.62	0.61	0.6	0.64	0.64	0.63	0.62	0.62	0.66	0.62	0.63	1	0.82	0.83	0.64	0.64	0.62	0.35	0.34	0.35	0.36	0.33	0.34	0.35	0.38	0.37	0.39	0.39	0.36	0.36	0.36	0.35	0.33	0.34	0.35	0.36	0.37	0.36	0.36	0.36	0.38	0.38	0.38	0.37	0.36	0.35
AMK49156.1 polyprotein [Marine RNA virus PAL156]	0.64	0.6	0.61	0.62	0.6	0.6	0.63	0.65	0.63	0.62	0.62	0.66	0.64	0.64	0.82	1	0.83	0.64	0.64	0.62	0.34	0.34	0.35	0.36	0.33	0.33	0.34	0.38	0.36	0.39	0.39	0.36	0.36	0.37	0.35	0.33	0.34	0.35	0.36	0.36	0.37	0.37	0.37	0.38	0.38	0.38	0.37	0.37	0.36
AYD68778.1 structural polyprotein [Marine RNA virus BC-3]	0.63	0.6	0.6	0.62	0.61	0.6	0.63	0.64	0.63	0.62	0.62	0.66	0.63	0.63	0.83	0.83	1	0.64	0.64	0.62	0.34	0.33	0.35	0.35	0.32	0.33	0.33	0.38	0.36	0.4	0.4	0.36	0.37	0.36	0.35	0.34	0.35	0.35	0.36	0.37	0.37	0.37	0.38	0.38	0.38	0.38	0.38	0.37	0.36
ABQ50600.1 unknown [Marine RNA virus JP-A]	0.61	0.59	0.59	0.6	0.6	0.58	0.61	0.68	0.64	0.61	0.61	0.65	0.62	0.6	0.64	0.64	0.64	1	0.78	0.77	0.37	0.37	0.38	0.36	0.35	0.36	0.37	0.37	0.34	0.37	0.38	0.34	0.36	0.34	0.34	0.33	0.34	0.34	0.35	0.36	0.36	0.37	0.36	0.36	0.38	0.38	0.37	0.37	0.35
BAP99819.1 predicted structural protein [Chaetoceros tenuissimus RNA virus type II]	0.63	0.6	0.6	0.61	0.61	0.6	0.62	0.68	0.63	0.61	0.61	0.65	0.62	0.59	0.64	0.64	0.64	0.78	1	0.75	0.37	0.36	0.37	0.37	0.36	0.36	0.36	0.38	0.35	0.38	0.39	0.36	0.37	0.35	0.35	0.34	0.35	0.35	0.35	0.36	0.35	0.37	0.36	0.36	0.38	0.37	0.36	0.36	0.36
BAK40204.1 putative structural protein [Chaetoceros species RNA virus 02]	0.6	0.56	0.58	0.58	0.58	0.57	0.6	0.65	0.61	0.59	0.58	0.64	0.62	0.6	0.62	0.62	0.62	0.77	0.75	1	0.34	0.34	0.36	0.34	0.33	0.34	0.35	0.35	0.33	0.36	0.37	0.33	0.34	0.33	0.33	0.32	0.33	0.33	0.34	0.35	0.33	0.35	0.34	0.35	0.36	0.36	0.35	0.35	0.34
ABO41208.2 polyprotein [Triticum mosaic virus]	0.35	0.35	0.34	0.33	0.32	0.32	0.34	0.37	0.34	0.35	0.35	0.35	0.35	0.32	0.35	0.34	0.34	0.37	0.37	0.34	1	0.56	0.54	0.5	0.53	0.49	0.53	0.24	0.24	0.23	0.23	0.22	0.23	0.22	0.22	0.22	0.22	0.22	0.22	0.22	0.23	0.22	0.22	0.21	0.23	0.23	0.23	0.23	0.23
AAC13692.1 polyprotein [Wheat streak mosaic virus]	0.35	0.33	0.34	0.32	0.31	0.31	0.34	0.37	0.34	0.34	0.34	0.36	0.34	0.33	0.34	0.34	0.33	0.37	0.36	0.34	0.56	1	0.58	0.49	0.55	0.54	0.56	0.22	0.22	0.22	0.23	0.21	0.22	0.2	0.23	0.21	0.2	0.22	0.21	0.22	0.21	0.23	0.21	0.2	0.22	0.22	0.22	0.21	0.21
CAA97466.1 polyprotein [Sweet potato mild mottle virus]	0.35	0.32	0.34	0.32	0.32	0.31	0.36	0.38	0.34	0.36	0.36	0.36	0.34	0.34	0.35	0.35	0.35	0.38	0.37	0.36	0.54	0.58	1	0.5	0.53	0.55	0.54	0.23	0.23	0.21	0.22	0.2	0.21	0.2	0.22	0.22	0.22	0.21	0.21	0.21	0.21	0.22	0.21	0.22	0.23	0.22	0.21	0.22	0.21
CAA10637.1 polyprotein [Barley yellow mosaic virus]	0.35	0.35	0.36	0.35	0.33	0.35	0.35	0.37	0.34	0.36	0.37	0.37	0.36	0.33	0.36	0.36	0.35	0.36	0.37	0.34	0.5	0.49	0.5	1	0.52	0.5	0.52	0.25	0.27	0.25	0.25	0.24	0.26	0.25	0.25	0.22	0.23	0.23	0.23	0.23	0.23	0.25	0.23	0.23	0.25	0.25	0.24	0.24	0.25
AAX87001.1 polyprotein [Blackberry virus Y]	0.32	0.31	0.33	0.31	0.3	0.3	0.33	0.35	0.33	0.33	0.34	0.35	0.34	0.32	0.33	0.33	0.32	0.35	0.36	0.33	0.53	0.55	0.53	0.52	1	0.57	0.6	0.21	0.21	0.21	0.2	0.18	0.21	0.19	0.2	0.2	0.2	0.21	0.2	0.2	0.2	0.21	0.2	0.2	0.21	0.21	0.2	0.2	0.19
CAA30988.1 virus polyprotein [Potato virus Y]	0.33	0.33	0.34	0.33	0.33	0.31	0.34	0.36	0.33	0.34	0.34	0.35	0.34	0.33	0.34	0.33	0.33	0.36	0.36	0.34	0.49	0.54	0.55	0.5	0.57	1	0.68	0.21	0.23	0.21	0.22	0.2	0.22	0.21	0.21	0.19	0.19	0.2	0.19	0.19	0.19	0.21	0.19	0.2	0.21	0.21	0.19	0.2	0.21
CAA70983.1 polyprotein [Ryegrass mosaic virus]	0.34	0.34	0.34	0.33	0.32	0.32	0.35	0.36	0.34	0.34	0.35	0.36	0.34	0.32	0.35	0.34	0.33	0.37	0.36	0.35	0.53	0.56	0.54	0.52	0.6	0.68	1	0.21	0.23	0.23	0.23	0.19	0.22	0.21	0.23	0.2	0.21	0.22	0.21	0.21	0.21	0.21	0.2	0.21	0.22	0.22	0.21	0.21	0.22
AGO59796.1 polyprotein [kunsagivirus A1]	0.39	0.38	0.35	0.38	0.37	0.37	0.36	0.37	0.39	0.36	0.36	0.37	0.36	0.37	0.38	0.38	0.38	0.37	0.38	0.35	0.24	0.22	0.23	0.25	0.21	0.21	0.21	1	0.62	0.52	0.53	0.52	0.52	0.48	0.52	0.44	0.46	0.45	0.45	0.46	0.45	0.47	0.45	0.45	0.48	0.47	0.46	0.47	0.45
ABV57376.1 polyprotein [aquamavirus A1]	0.38	0.37	0.35	0.39	0.38	0.38	0.35	0.36	0.38	0.36	0.34	0.36	0.35	0.36	0.37	0.36	0.36	0.34	0.35	0.33	0.24	0.22	0.23	0.27	0.21	0.23	0.23	0.62	1	0.55	0.53	0.53	0.52	0.49	0.53	0.43	0.42	0.43	0.44	0.43	0.44	0.44	0.43	0.44	0.45	0.46	0.44	0.44	0.42
ABB22725.1 polyprotein [avihepatovirus A1]	0.4	0.41	0.37	0.41	0.42	0.41	0.37	0.39	0.39	0.39	0.36	0.38	0.36	0.38	0.39	0.39	0.4	0.37	0.38	0.36	0.23	0.22	0.21	0.25	0.21	0.21	0.23	0.52	0.55	1	0.68	0.57	0.56	0.56	0.56	0.46	0.48	0.47	0.47	0.49	0.48	0.48	0.47	0.46	0.49	0.49	0.49	0.47	0.49
AGH06056.1 polyprotein [avisivirus A1]	0.41	0.41	0.38	0.42	0.42	0.42	0.38	0.39	0.4	0.39	0.36	0.39	0.36	0.38	0.39	0.39	0.4	0.38	0.39	0.37	0.23	0.23	0.22	0.25	0.2	0.22	0.23	0.53	0.53	0.68	1	0.56	0.57	0.55	0.55	0.46	0.48	0.47	0.46	0.49	0.48	0.5	0.48	0.47	0.5	0.49	0.48	0.48	0.49
AGV08598.1 polyprotein [potamipivirus A1]	0.37	0.37	0.35	0.39	0.38	0.38	0.33	0.35	0.35	0.36	0.34	0.36	0.34	0.34	0.36	0.36	0.36	0.34	0.36	0.33	0.22	0.21	0.2	0.24	0.18	0.2	0.19	0.52	0.53	0.57	0.56	1	0.58	0.55	0.57	0.47	0.49	0.47	0.48	0.46	0.49	0.49	0.47	0.48	0.49	0.5	0.49	0.48	0.47
AFN70966.1 polyprotein [Pasivirus A1]	0.37	0.39	0.34	0.38	0.38	0.39	0.34	0.37	0.36	0.35	0.35	0.36	0.35	0.34	0.36	0.36	0.37	0.36	0.37	0.34	0.23	0.22	0.21	0.26	0.21	0.22	0.22	0.52	0.52	0.56	0.57	0.58	1	0.54	0.6	0.46	0.48	0.48	0.45	0.46	0.46	0.46	0.47	0.45	0.47	0.48	0.46	0.48	0.48
AFP96991.1 polyprotein [limnipivirus A1]	0.37	0.4	0.34	0.39	0.39	0.38	0.34	0.36	0.36	0.36	0.33	0.36	0.34	0.35	0.36	0.37	0.36	0.34	0.35	0.33	0.22	0.2	0.2	0.25	0.19	0.21	0.21	0.48	0.49	0.56	0.55	0.55	0.54	1	0.52	0.45	0.46	0.45	0.45	0.46	0.45	0.48	0.46	0.46	0.48	0.49	0.46	0.46	0.47
AAB23363.1 polyprotein [parechovirus A1]	0.35	0.35	0.33	0.35	0.35	0.35	0.33	0.35	0.34	0.33	0.33	0.34	0.34	0.32	0.35	0.35	0.35	0.34	0.35	0.33	0.22	0.23	0.22	0.25	0.2	0.21	0.23	0.52	0.53	0.56	0.55	0.57	0.6	0.52	1	0.45	0.46	0.46	0.45	0.46	0.46	0.48	0.46	0.45	0.46	0.47	0.47	0.46	0.46
AJF23050.1 polyprotein [rabovirus A1]	0.33	0.33	0.32	0.32	0.33	0.32	0.32	0.33	0.33	0.33	0.34	0.34	0.32	0.33	0.33	0.33	0.34	0.33	0.34	0.32	0.22	0.21	0.22	0.22	0.2	0.19	0.2	0.44	0.43	0.46	0.46	0.47	0.46	0.45	0.45	1	0.67	0.65	0.55	0.54	0.52	0.55	0.55	0.53	0.55	0.56	0.55	0.55	0.47
AAM33242.1 polyprotein [porcine sapelovirus 1]	0.34	0.34	0.33	0.33	0.34	0.34	0.34	0.34	0.33	0.34	0.35	0.34	0.32	0.33	0.34	0.34	0.35	0.34	0.35	0.33	0.22	0.2	0.22	0.23	0.2	0.19	0.21	0.46	0.42	0.48	0.48	0.49	0.48	0.46	0.46	0.67	1	0.66	0.57	0.55	0.55	0.57	0.56	0.54	0.55	0.58	0.57	0.56	0.49
CAA24461.1 polyprotein [Human poliovirus 1 Mahoney]	0.34	0.34	0.34	0.34	0.34	0.33	0.33	0.34	0.34	0.34	0.35	0.34	0.33	0.32	0.35	0.35	0.35	0.34	0.35	0.33	0.22	0.22	0.21	0.23	0.21	0.2	0.22	0.45	0.43	0.47	0.47	0.47	0.48	0.45	0.46	0.65	0.66	1	0.52	0.54	0.51	0.55	0.54	0.51	0.53	0.55	0.53	0.54	0.49
CAA65615.1 polyprotein [Equine rhinitis B virus 1]	0.36	0.35	0.34	0.35	0.34	0.34	0.34	0.36	0.36	0.35	0.35	0.36	0.34	0.34	0.36	0.36	0.36	0.35	0.35	0.34	0.22	0.21	0.21	0.23	0.2	0.19	0.21	0.45	0.44	0.47	0.46	0.48	0.45	0.45	0.45	0.55	0.57	0.52	1	0.57	0.6	0.64	0.63	0.6	0.6	0.65	0.65	0.63	0.5
AAK12418.1 polyprotein [teschovirus A1]	0.37	0.35	0.35	0.36	0.36	0.35	0.35	0.37	0.37	0.36	0.35	0.36	0.34	0.34	0.37	0.36	0.37	0.36	0.36	0.35	0.22	0.22	0.21	0.23	0.2	0.19	0.21	0.46	0.43	0.49	0.49	0.46	0.46	0.46	0.46	0.54	0.55	0.54	0.57	1	0.64	0.57	0.58	0.57	0.59	0.62	0.59	0.6	0.51
AFS33288.1 polyprotein [hunnivirus A1]	0.36	0.35	0.35	0.35	0.35	0.35	0.34	0.36	0.36	0.35	0.35	0.36	0.34	0.34	0.36	0.37	0.37	0.36	0.35	0.33	0.23	0.21	0.21	0.23	0.2	0.19	0.21	0.45	0.44	0.48	0.48	0.49	0.46	0.45	0.46	0.52	0.55	0.51	0.6	0.64	1	0.59	0.6	0.58	0.57	0.64	0.61	0.61	0.51
AIY68181.1 polyprotein [torchivirus A1]	0.37	0.36	0.37	0.37	0.37	0.37	0.36	0.37	0.37	0.37	0.35	0.37	0.35	0.35	0.36	0.37	0.37	0.37	0.37	0.35	0.22	0.23	0.22	0.25	0.21	0.21	0.21	0.47	0.44	0.48	0.5	0.49	0.46	0.48	0.48	0.55	0.57	0.55	0.64	0.57	0.59	1	0.66	0.6	0.62	0.66	0.66	0.66	0.5
AEM05833.1 polyprotein [mosavirus A1]	0.36	0.35	0.35	0.36	0.35	0.36	0.35	0.36	0.37	0.36	0.34	0.36	0.34	0.34	0.36	0.37	0.38	0.36	0.36	0.34	0.22	0.21	0.21	0.23	0.2	0.19	0.2	0.45	0.43	0.47	0.48	0.47	0.47	0.46	0.46	0.55	0.56	0.54	0.63	0.58	0.6	0.66	1	0.61	0.61	0.66	0.64	0.64	0.5
AAT01772.1 polyprotein [Foot-and-mouth disease virus O]	0.36	0.35	0.36	0.35	0.36	0.35	0.36	0.36	0.37	0.36	0.35	0.37	0.35	0.36	0.38	0.38	0.38	0.36	0.36	0.35	0.21	0.2	0.22	0.23	0.2	0.2	0.21	0.45	0.44	0.46	0.47	0.48	0.45	0.46	0.45	0.53	0.54	0.51	0.6	0.57	0.58	0.6	0.61	1	0.59	0.61	0.62	0.59	0.49
ACL15185.1 polyprotein [cosavirus A1]	0.38	0.38	0.36	0.38	0.38	0.38	0.37	0.38	0.38	0.38	0.36	0.38	0.36	0.36	0.38	0.38	0.38	0.38	0.38	0.36	0.23	0.22	0.23	0.25	0.21	0.21	0.22	0.48	0.45	0.49	0.5	0.49	0.47	0.48	0.46	0.55	0.55	0.53	0.6	0.59	0.57	0.62	0.61	0.59	1	0.65	0.66	0.64	0.53
AAA43037.1 polyprotein [cardiovirus A1]	0.37	0.36	0.36	0.37	0.36	0.36	0.36	0.38	0.38	0.37	0.35	0.37	0.35	0.35	0.38	0.38	0.38	0.38	0.37	0.36	0.23	0.22	0.22	0.25	0.21	0.21	0.22	0.47	0.46	0.49	0.49	0.5	0.48	0.49	0.47	0.56	0.58	0.55	0.65	0.62	0.64	0.66	0.66	0.61	0.65	1	0.7	0.72	0.54
AFK85007.1 polyprotein [mischivirus A1]	0.38	0.36	0.37	0.36	0.36	0.36	0.36	0.36	0.38	0.37	0.35	0.36	0.35	0.35	0.37	0.37	0.38	0.37	0.36	0.35	0.23	0.22	0.21	0.24	0.2	0.19	0.21	0.46	0.44	0.49	0.48	0.49	0.46	0.46	0.47	0.55	0.57	0.53	0.65	0.59	0.61	0.66	0.64	0.62	0.66	0.7	1	0.66	0.52
ABG23522.1 polyprotein [senecavirus A1]	0.37	0.36	0.37	0.35	0.35	0.35	0.35	0.37	0.38	0.37	0.35	0.37	0.34	0.34	0.36	0.37	0.37	0.37	0.36	0.35	0.23	0.21	0.22	0.24	0.2	0.2	0.21	0.47	0.44	0.47	0.48	0.48	0.48	0.46	0.46	0.55	0.56	0.54	0.63	0.6	0.61	0.66	0.64	0.59	0.64	0.72	0.66	1	0.51
ADN94255.1 polyprotein [megrivirus A1CP-CPOL]	0.36	0.38	0.35	0.39	0.38	0.38	0.34	0.37	0.38	0.38	0.34	0.35	0.33	0.34	0.35	0.36	0.36	0.35	0.36	0.34	0.23	0.21	0.21	0.25	0.19	0.21	0.22	0.45	0.42	0.49	0.49	0.47	0.48	0.47	0.46	0.47	0.49	0.49	0.5	0.51	0.51	0.5	0.5	0.49	0.53	0.54	0.52	0.51	1
AEM05832.2 polyprotein [rosavirus A1]	0.31	0.34	0.31	0.34	0.33	0.34	0.31	0.32	0.32	0.33	0.31	0.32	0.3	0.3	0.33	0.33	0.34	0.32	0.32	0.31	0.22	0.21	0.2	0.24	0.2	0.21	0.22	0.44	0.42	0.44	0.46	0.45	0.44	0.47	0.44	0.48	0.47	0.47	0.48	0.47	0.45	0.5	0.48	0.48	0.5	0.5	0.49	0.49	0.54
AFB77697.1 polyprotein P2-P3 [cadicivirus A1]	0.42	0.48	0.41	0.51	0.5	0.5	0.42	0.42	0.42	0.45	0.41	0.45	0.41	0.53	0.44	0.44	0.44	0.41	0.42	0.39	0.23	0.22	0.24	0.25	0.21	0.23	0.22	0.43	0.43	0.45	0.45	0.43	0.42	0.42	0.41	0.42	0.43	0.42	0.43	0.42	0.42	0.44	0.44	0.45	0.46	0.44	0.45	0.43	0.48
ACS32214.2 polyprotein [salivirus A1]	0.34	0.33	0.32	0.33	0.32	0.33	0.32	0.34	0.34	0.32	0.32	0.33	0.32	0.32	0.34	0.35	0.34	0.33	0.34	0.32	0.21	0.21	0.21	0.23	0.2	0.2	0.2	0.43	0.41	0.46	0.45	0.44	0.45	0.44	0.45	0.49	0.5	0.48	0.51	0.5	0.49	0.52	0.51	0.49	0.53	0.52	0.52	0.5	0.51
BAB62889.1 polyprotein [aichivirus A1]	0.34	0.34	0.33	0.34	0.34	0.34	0.33	0.35	0.36	0.34	0.33	0.34	0.33	0.33	0.34	0.34	0.35	0.34	0.35	0.33	0.22	0.21	0.22	0.23	0.2	0.21	0.21	0.46	0.42	0.47	0.46	0.47	0.46	0.44	0.44	0.51	0.51	0.51	0.54	0.49	0.51	0.54	0.53	0.49	0.53	0.55	0.53	0.54	0.5
ADL38959.1 polyprotein [Oscivirus A1]	0.37	0.36	0.36	0.36	0.36	0.36	0.35	0.36	0.36	0.36	0.35	0.37	0.35	0.35	0.38	0.37	0.38	0.36	0.35	0.34	0.21	0.21	0.21	0.23	0.19	0.2	0.21	0.45	0.43	0.47	0.47	0.47	0.45	0.46	0.46	0.5	0.51	0.51	0.54	0.51	0.53	0.54	0.53	0.52	0.55	0.54	0.54	0.55	0.53
AGZ63355.1 polyprotein [Feline sakobuvirus A]	0.36	0.35	0.34	0.36	0.35	0.35	0.34	0.36	0.36	0.35	0.34	0.35	0.33	0.34	0.34	0.36	0.36	0.34	0.34	0.33	0.21	0.2	0.2	0.23	0.2	0.2	0.2	0.46	0.42	0.49	0.47	0.46	0.44	0.45	0.45	0.49	0.51	0.5	0.53	0.51	0.5	0.52	0.53	0.49	0.54	0.53	0.53	0.53	0.52
ADL38957.1 polyprotein [Passerivirus A1]	0.37	0.35	0.36	0.38	0.38	0.37	0.36	0.36	0.37	0.37	0.34	0.36	0.33	0.35	0.36	0.36	0.36	0.35	0.36	0.34	0.24	0.23	0.21	0.24	0.21	0.22	0.22	0.46	0.43	0.47	0.48	0.45	0.45	0.45	0.45	0.48	0.49	0.5	0.5	0.52	0.49	0.53	0.53	0.5	0.52	0.52	0.51	0.51	0.53
AHN05554.1 polyprotein [Sicinivirus A]	0.37	0.35	0.34	0.37	0.37	0.36	0.35	0.35	0.36	0.35	0.33	0.35	0.33	0.35	0.35	0.36	0.35	0.34	0.35	0.33	0.22	0.22	0.22	0.22	0.21	0.2	0.21	0.44	0.41	0.47	0.48	0.45	0.44	0.45	0.45	0.5	0.49	0.48	0.5	0.52	0.48	0.52	0.5	0.5	0.5	0.52	0.51	0.5	0.51
AFO66657.1 polyprotein [gallivirus A1]	0.37	0.34	0.35	0.37	0.36	0.36	0.36	0.35	0.37	0.36	0.33	0.36	0.33	0.36	0.36	0.36	0.36	0.36	0.36	0.33	0.23	0.21	0.22	0.22	0.2	0.21	0.21	0.47	0.43	0.47	0.48	0.45	0.44	0.44	0.44	0.46	0.46	0.47	0.49	0.5	0.48	0.51	0.49	0.49	0.52	0.51	0.5	0.5	0.51
AAA66056.1 polyprotein [Rice tungro spherical virus]	0.39	0.38	0.36	0.4	0.38	0.39	0.37	0.38	0.38	0.4	0.39	0.39	0.39	0.38	0.38	0.38	0.38	0.37	0.38	0.36	0.23	0.22	0.22	0.25	0.21	0.23	0.22	0.25	0.24	0.27	0.28	0.27	0.26	0.27	0.24	0.23	0.23	0.25	0.23	0.24	0.24	0.25	0.25	0.23	0.26	0.25	0.24	0.24	0.25
BAA03151.1 polyprotein [Parsnip yellow fleck virus]	0.39	0.39	0.36	0.38	0.38	0.37	0.37	0.38	0.38	0.39	0.38	0.4	0.38	0.38	0.39	0.39	0.39	0.38	0.38	0.37	0.25	0.24	0.26	0.28	0.23	0.24	0.25	0.26	0.27	0.28	0.28	0.27	0.26	0.26	0.25	0.21	0.21	0.23	0.21	0.23	0.21	0.24	0.23	0.22	0.26	0.24	0.23	0.23	0.24
ABD38934.1 polyprotein [Tomato torrado virus]	0.35	0.38	0.32	0.37	0.36	0.36	0.33	0.35	0.34	0.37	0.35	0.36	0.34	0.34	0.36	0.36	0.36	0.34	0.35	0.32	0.26	0.25	0.25	0.3	0.24	0.27	0.26	0.23	0.26	0.24	0.25	0.25	0.24	0.25	0.21	0.18	0.19	0.2	0.18	0.19	0.19	0.2	0.19	0.21	0.23	0.22	0.2	0.19	0.22
BAA76746.1 polyprotein [Satsuma dwarf virus]	0.42	0.42	0.39	0.44	0.42	0.42	0.4	0.41	0.39	0.43	0.4	0.41	0.41	0.4	0.41	0.41	0.4	0.41	0.41	0.4	0.26	0.24	0.25	0.29	0.22	0.26	0.26	0.27	0.28	0.29	0.29	0.29	0.28	0.29	0.26	0.24	0.23	0.25	0.23	0.24	0.23	0.25	0.24	0.25	0.27	0.26	0.26	0.23	0.27
CAF21713.1 polyprotein [Cherry rasp leaf virus]	0.41	0.44	0.39	0.45	0.44	0.43	0.41	0.41	0.41	0.44	0.38	0.42	0.4	0.39	0.41	0.41	0.41	0.4	0.41	0.39	0.27	0.26	0.28	0.3	0.24	0.27	0.27	0.28	0.29	0.31	0.32	0.3	0.29	0.31	0.26	0.24	0.24	0.26	0.24	0.26	0.24	0.27	0.26	0.27	0.28	0.27	0.27	0.26	0.28
AIA10370.1 polyprotein [Tobacco ringspot virus]	0.41	0.43	0.38	0.42	0.41	0.41	0.4	0.41	0.4	0.42	0.38	0.4	0.39	0.38	0.4	0.4	0.4	0.39	0.4	0.37	0.26	0.26	0.26	0.3	0.25	0.27	0.28	0.27	0.28	0.31	0.31	0.28	0.27	0.29	0.27	0.22	0.23	0.25	0.24	0.24	0.24	0.25	0.24	0.25	0.27	0.26	0.25	0.25	0.27
BAD00183.1 polyprotein [Broad bean wilt virus 1]	0.42	0.44	0.38	0.44	0.43	0.42	0.39	0.41	0.41	0.44	0.39	0.42	0.39	0.38	0.4	0.4	0.4	0.4	0.4	0.38	0.26	0.25	0.26	0.29	0.22	0.26	0.26	0.27	0.28	0.3	0.32	0.3	0.28	0.3	0.27	0.24	0.25	0.26	0.23	0.25	0.24	0.26	0.26	0.26	0.27	0.27	0.25	0.24	0.28
CAA25029.1 unnamed protein product [Cowpea mosaic virus]	0.43	0.44	0.38	0.45	0.44	0.43	0.42	0.42	0.42	0.44	0.4	0.43	0.41	0.4	0.41	0.41	0.41	0.4	0.41	0.39	0.26	0.26	0.27	0.29	0.23	0.27	0.27	0.27	0.28	0.31	0.32	0.3	0.29	0.31	0.27	0.24	0.24	0.26	0.24	0.25	0.24	0.27	0.26	0.26	0.28	0.27	0.25	0.25	0.28
NP_647481.1 nonstructural polyprotein [Cricket paralysis virus]	0.43	0.41	0.39	0.44	0.43	0.43	0.4	0.43	0.41	0.42	0.41	0.44	0.42	0.42	0.42	0.42	0.42	0.41	0.43	0.41	0.25	0.25	0.24	0.28	0.24	0.24	0.26	0.29	0.29	0.31	0.31	0.3	0.29	0.3	0.27	0.25	0.25	0.26	0.24	0.26	0.26	0.28	0.27	0.27	0.29	0.28	0.26	0.26	0.28
NP_620562.1 nonstructural protein precursor, partial [Triatoma virus]	0.43	0.41	0.42	0.43	0.42	0.42	0.4	0.43	0.41	0.43	0.42	0.42	0.43	0.43	0.42	0.43	0.41	0.42	0.42	0.41	0.26	0.27	0.26	0.28	0.24	0.27	0.28	0.28	0.27	0.3	0.3	0.28	0.29	0.29	0.27	0.24	0.24	0.26	0.25	0.26	0.25	0.26	0.25	0.27	0.28	0.27	0.27	0.25	0.28
NP_066241.1 replicase polyprotein [Acute bee paralysis virus]	0.42	0.41	0.37	0.43	0.42	0.42	0.4	0.41	0.4	0.43	0.38	0.42	0.41	0.4	0.41	0.41	0.4	0.38	0.4	0.38	0.24	0.23	0.24	0.28	0.23	0.24	0.25	0.26	0.27	0.31	0.3	0.29	0.27	0.29	0.26	0.23	0.23	0.25	0.22	0.24	0.24	0.25	0.24	0.24	0.27	0.26	0.25	0.25	0.27
Riboviria2	0.57	0.58	0.54	0.58	0.58	0.57	0.55	0.56	0.56	0.58	0.53	0.57	0.59	0.63	0.56	0.57	0.56	0.53	0.54	0.52	0.31	0.32	0.31	0.34	0.3	0.32	0.33	0.41	0.4	0.42	0.44	0.39	0.39	0.39	0.37	0.34	0.35	0.36	0.37	0.37	0.36	0.39	0.37	0.39	0.4	0.39	0.38	0.37	0.4
Bacillarnavirus1	0.64	0.58	0.59	0.6	0.6	0.58	0.64	0.66	0.83	0.67	0.59	0.65	0.67	0.66	0.62	0.63	0.62	0.63	0.63	0.62	0.34	0.33	0.35	0.33	0.32	0.33	0.33	0.37	0.37	0.38	0.39	0.34	0.34	0.35	0.33	0.32	0.32	0.32	0.35	0.35	0.35	0.36	0.35	0.36	0.36	0.36	0.36	0.36	0.35
Sogarnavirus1_1	0.6	0.58	0.56	0.58	0.59	0.57	0.58	0.65	0.6	0.58	0.58	0.63	0.63	0.61	0.61	0.6	0.6	0.75	0.73	0.77	0.35	0.34	0.36	0.35	0.33	0.34	0.34	0.34	0.33	0.36	0.37	0.33	0.34	0.34	0.33	0.31	0.32	0.33	0.33	0.34	0.33	0.35	0.33	0.34	0.35	0.35	0.34	0.34	0.33
Sogarnavirus1_2	0.63	0.61	0.59	0.63	0.63	0.62	0.62	0.67	0.64	0.62	0.59	0.65	0.69	0.74	0.64	0.64	0.63	0.74	0.73	0.74	0.36	0.35	0.36	0.36	0.34	0.35	0.35	0.37	0.36	0.39	0.41	0.34	0.36	0.36	0.34	0.32	0.33	0.34	0.34	0.35	0.34	0.36	0.35	0.36	0.37	0.37	0.35	0.36	0.35
Sogarnavirus2_3	0.62	0.58	0.59	0.59	0.59	0.58	0.61	0.67	0.62	0.6	0.6	0.64	0.62	0.6	0.64	0.64	0.65	0.79	0.78	0.86	0.35	0.35	0.36	0.34	0.33	0.35	0.35	0.35	0.33	0.36	0.37	0.34	0.34	0.34	0.33	0.32	0.34	0.34	0.34	0.36	0.34	0.36	0.34	0.35	0.37	0.36	0.36	0.35	0.34
Sogarnavirus2_1	0.62	0.58	0.59	0.59	0.59	0.58	0.61	0.67	0.62	0.6	0.6	0.64	0.62	0.6	0.64	0.64	0.65	0.79	0.78	0.86	0.35	0.35	0.36	0.34	0.33	0.35	0.35	0.35	0.33	0.36	0.37	0.34	0.34	0.34	0.33	0.32	0.34	0.34	0.34	0.36	0.34	0.36	0.34	0.35	0.37	0.36	0.36	0.35	0.34
Sogarnavirus2_2	0.62	0.58	0.59	0.59	0.59	0.58	0.61	0.67	0.62	0.6	0.6	0.64	0.62	0.6	0.64	0.64	0.65	0.79	0.78	0.86	0.35	0.35	0.36	0.34	0.33	0.35	0.35	0.35	0.33	0.36	0.37	0.34	0.34	0.34	0.33	0.32	0.34	0.34	0.34	0.36	0.34	0.36	0.34	0.35	0.37	0.36	0.36	0.35	0.34
Sogarnavirus3	0.59	0.57	0.57	0.58	0.58	0.56	0.59	0.64	0.6	0.58	0.59	0.62	0.68	0.71	0.61	0.62	0.62	0.73	0.72	0.8	0.35	0.34	0.37	0.34	0.34	0.35	0.35	0.34	0.32	0.34	0.34	0.31	0.32	0.31	0.31	0.31	0.33	0.32	0.33	0.33	0.32	0.34	0.33	0.34	0.35	0.35	0.33	0.33	0.31
Marnavirus1	0.94	0.6	0.59	0.64	0.63	0.62	0.62	0.64	0.64	0.62	0.62	0.64	0.61	0.62	0.63	0.63	0.63	0.61	0.62	0.59	0.34	0.33	0.34	0.35	0.32	0.33	0.34	0.39	0.38	0.4	0.4	0.37	0.36	0.37	0.35	0.33	0.34	0.34	0.36	0.36	0.36	0.37	0.36	0.36	0.38	0.37	0.37	0.37	0.36
Riboviria1_2	0.57	0.58	0.53	0.6	0.59	0.59	0.55	0.55	0.55	0.58	0.53	0.56	0.59	0.63	0.56	0.57	0.56	0.53	0.54	0.53	0.31	0.31	0.3	0.34	0.29	0.31	0.32	0.39	0.4	0.42	0.43	0.4	0.4	0.41	0.37	0.34	0.35	0.36	0.36	0.38	0.37	0.39	0.38	0.39	0.4	0.38	0.38	0.38	0.39
Riboviria1_3	0.57	0.58	0.53	0.6	0.59	0.59	0.55	0.55	0.55	0.58	0.53	0.56	0.59	0.63	0.56	0.57	0.56	0.53	0.54	0.53	0.31	0.31	0.3	0.34	0.29	0.31	0.32	0.39	0.4	0.42	0.43	0.4	0.4	0.41	0.37	0.34	0.35	0.36	0.36	0.38	0.37	0.39	0.38	0.39	0.4	0.38	0.38	0.38	0.39
Riboviria1_1	0.57	0.58	0.53	0.6	0.59	0.59	0.55	0.55	0.55	0.58	0.53	0.56	0.59	0.63	0.56	0.57	0.56	0.53	0.54	0.53	0.31	0.31	0.3	0.34	0.29	0.31	0.32	0.39	0.4	0.42	0.43	0.4	0.4	0.41	0.37	0.34	0.35	0.36	0.36	0.38	0.37	0.39	0.38	0.39	0.4	0.38	0.38	0.38	0.39
AOG17586.1 putative major capsid protein [Symbiodinium +ssRNA virus TR74740 c13_g1_i1]	0.57	0.58	0.53	0.59	0.58	0.58	0.54	0.55	0.55	0.58	0.52	0.57	0.58	0.62	0.56	0.57	0.56	0.53	0.53	0.52	0.31	0.31	0.31	0.33	0.29	0.31	0.32	0.4	0.4	0.42	0.43	0.39	0.39	0.4	0.37	0.34	0.35	0.36	0.36	0.37	0.36	0.38	0.38	0.39	0.4	0.38	0.38	0.38	0.39
AOS87317.1 putative major capsid protein [Symbiodinium +ssRNA virus TR74740 c13_g1_i2]	0.57	0.58	0.53	0.59	0.58	0.58	0.55	0.55	0.55	0.58	0.53	0.57	0.58	0.62	0.56	0.57	0.56	0.53	0.54	0.52	0.31	0.31	0.31	0.33	0.29	0.31	0.32	0.4	0.41	0.42	0.43	0.39	0.38	0.4	0.37	0.34	0.35	0.36	0.36	0.37	0.36	0.38	0.38	0.4	0.4	0.38	0.38	0.38	0.39
YP_386496.1 major viral capsid protein [Heterocapsa circularisquama RNA virus 01]	0.42	0.43	0.39	0.42	0.42	0.43	0.39	0.41	0.4	0.42	0.41	0.41	0.41	0.39	0.4	0.41	0.4	0.39	0.4	0.38	0.27	0.25	0.27	0.3	0.26	0.26	0.28	0.34	0.34	0.38	0.38	0.37	0.39	0.37	0.35	0.34	0.35	0.37	0.34	0.35	0.35	0.36	0.37	0.34	0.38	0.37	0.36	0.36	0.37
[truncated: 35 more columns]
